# Supplementary material for: Uptake of cervical cancer screening and its associated factors among women of reproductive age in Kericho County
Source: PLoS One. 2026 Jan 22;21(1):e0328614. doi: 10.1371/journal.pone.0328614 (PMC12826485; doi:10.1371/journal.pone.0328614)
Supplement: S1 File — (CSV) [file pone.0328614.s001.csv]

Whatisyourreligion	Maritalstatus	Whatisyourmaritalstatus	Whatisyourlevelofeducation	Whatwasyourageatfirstmarriageinyears	Parity	Howmanychildrendoyouhave	Doyouhavemultiplesexualpartners	Doyouhaveafamilymemberwithcervicalcancercase	Whatisyoursourceofincome	IfOtherkindlyspecify_A	Whatisyourtotalmonthlyhouseholdincome	Haveyoueverheardaboutcervicalcancer	Sourceofinformationaboutcervicalcancerforthelasttime	SourceofinformationaboutcervicalcancerforthelasttimeHealthcarepr	SourceofinformationaboutcervicalcancerforthelasttimeSocialmedia	SourceofinformationaboutcervicalcancerforthelasttimeTelevision	SourceofinformationaboutcervicalcancerforthelasttimeRadio	SourceofinformationaboutcervicalcancerforthelasttimeCloserelativ	Doyouknowsomeonewithcervicalcancer	Haveyoueverheardaboutcervicalcancerscreening	Sourceofinformationaboutcervicalcancerscreening	SourceofinformationaboutcervicalcancerscreeningHealthcareprovide	SourceofinformationaboutcervicalcancerscreeningSocialMedia	SourceofinformationaboutcervicalcancerscreeningTelevision	SourceofinformationaboutcervicalcancerscreeningRadio	SourceofinformationaboutcervicalcancerscreeningCloserelativefrie	Doyouknowsomeonewhoscreenedforcervicalcancer	Haveyoubeenscreenedforcervicalcancer	Whenwereyoulastscreened	Whichmethodofcervicalcancerscreeningdidyouuse	Howmanytimeshaveyoubeenscreened	IfOtherkindlyspecify_B	Whatwasthereasonforundergoingcervicalcancerscreening	WhatwasthereasonforundergoingcervicalcancerscreeningHealthcarepr	WhatwasthereasonforundergoingcervicalcancerscreeningFamilyFriend	WhatwasthereasonforundergoingcervicalcancerscreeningIllnessreaso	WhatwasthereasonforundergoingcervicalcancerscreeningOther	Ifotherkindlyspecify_C	v1	Smoking	Havingmultiplesexualpartners	Havingasexualpartnerwithmanyprevioussexualpartners	Earlyonsetsexualintercourse	InfectionbytheHPVHumanPapillomaVirus	Havingmanychildren	Havingsexuallytransmittedinfectionsuchassyphilisorgonorrhea	Havingafamilymemberdiagnosedwithcervicalcancer	Takingfamilyplanningpillsforalongtime	Doyouthinkthefollowingaresignsandsymptomsofcervicalcancer
1	2	1	4		1	0	2	2	3	Parents	1	1	Healthcare providers Social media Television Radio Close relative/friend	1	1	1	1	1	1	1	Social Media Close relative/friend	0	1	0	0	1	1	2												1	1	1	1	1	2	1	1	2
1	1	2	2	17	2	3	1	2	2		1	1	Radio Close relative/friend	0	0	0	1	1	2	1	Healthcare providers Close relative/friend	1	0	0	0	1	1	2												2	1	2	1	1	2	1	1	2
1	2	1	4		1	0	2	2	3	Parents	3	1	Healthcare providers Social media Television Radio Close relative/friend	1	1	1	1	1	2	1	Healthcare providers Close relative/friend	1	0	0	0	1	2	2												1	1	1	1	1	1	1	1	1
1	2	1	4		1	0	2	2	3	Parents	1	1	Social media	0	1	0	0	0	2	2								2
1	2	1	4		1	0	2	2	2		3	2								2								2
1	1	2	3	20	2	1	2	2	2		1	2								1	Healthcare providers Radio	1	0	0	1	0	1	2
1	1	2	4	21	2	2	1	2	2		4	1	Healthcare providers	1	0	0	0	0	1	2								2
1	2	4	3	16	2	3	1	2	2		3	1	Healthcare providers Radio Close relative/friend	1	0	0	1	1	2	1	Healthcare providers	1	0	0	0	0	2	2												2	1	1	2	1	2	1	2	2
1	1	2	3	18	2	1	2	2	2		1	2								2								2
1	1	2	3	20	3	9	2	2	1		4	1	Healthcare providers Television	1	0	1	0	0	1	1	Healthcare providers Television	1	0	1	0	0	1	1	1	VILI test	Thrice		Healthcare provider advice	1	0	0	0			2	1	1	1	1	2	1	1	2
1	1	2	3	25	2	3	2	2	2		2	1	Radio	0	0	0	1	0	2	1	Healthcare providers	1	0	0	0	0	2	1	2	VILI test	Twice		Family/Friend advice	0	1	0	0			2	1	1	1	1	2	1	1	2
1	2	1	3	15	2	2	1	2	2		2	1	Healthcare providers Close relative/friend	1	0	0	0	1	1	1	Healthcare providers Close relative/friend	1	0	0	0	1	1	1	1	VILI test	Once		Healthcare provider advice	1	0	0	0			1	1	1	2	1	1	1	1	2
1	2	1	3		2	1	1	2	3	Parents	1	1	Close relative/friend	0	0	0	0	1	2	2								2
1	1	2	2	19	2	2	2	2	2		2	1	Healthcare providers	1	0	0	0	0	2	1	Healthcare providers	1	0	0	0	0	1	1	1	VIA test	Once		Healthcare provider advice	1	0	0	0			2	1	1	2	1	2	1	2	2
1	2	1	4		1	0	2	2	2		3	1	Social media Television Radio	0	1	1	1	0	2	1	Healthcare providers Social Media Television Radio	1	1	1	1	0	1	1	1	VIA test	Twice		Healthcare provider advice Other	1	0	0	1	pain in the lower abdomen		1	1	1	1	1	1	1	1	1
1	2	1	4		2	1	2	2	2		1	1	Healthcare providers	1	0	0	0	0	2	1	Healthcare providers	1	0	0	0	0	2	2												1	1	1	1	1	1	1	1	1
1	1	2	4	24	1	0	2	2	2		1	2								2								2
1	1	2	3	22	3	4	1	2	2		3	1	Radio	0	0	0	1	0	2	1	Close relative/friend	0	0	0	0	1	2	2												2	2	2	1	1	2	1	1	2
1	2	1	4		1	0	2	2	3	Parents	1	1	Social media	0	1	0	0	0	2	1	Social Media	0	1	0	0	0	2	2												2	2	2	2	2	2	2	1	2
1	2	1	4		1	0	2	2	2		3	1	Healthcare providers	1	0	0	0	0	1	1	Healthcare providers	1	0	0	0	0	1	2												1	1	1	2	1	2	1	1	1
2	2	1	4		2	1	2	2	1		4	1	Healthcare providers Social media Close relative/friend	1	1	0	0	1	1	1	Social Media Television Close relative/friend	0	1	1	0	1	1	2												2	1	1	1	1	2	1	1	2
1	2	3	1	17	2	3	1	2	2		4	1	Healthcare providers Close relative/friend	1	0	0	0	1	2	2								2
1	1	2	3	16	2	2	1	2	2		1	1	Healthcare providers Close relative/friend	1	0	0	0	1	2	2								2
1	1	2	2	18	2	3	2	2	2		2	1	Healthcare providers	1	0	0	0	0	1	1	Healthcare providers Close relative/friend	1	0	0	0	1	2	2												2	1	1	1	1	2	1	1	2
1	2	1	3		2	1	2	2	2		2	1	Radio	0	0	0	1	0	2	2								2
1	1	2	3	20	2	2	2	2	2		1	2								2								2
1	2	1	3		1	0	2	2	3	Parents	1	1	Healthcare providers Television	1	0	1	0	0	1	1	Healthcare providers	1	0	0	0	0	1	1	1	VIA test	Once		Healthcare provider advice	1	0	0	0			2	1	1	1	1	2	1	1	2
1	1	2	3	18	3	4	1	2	2		1	1	Healthcare providers Radio Close relative/friend	1	0	0	1	1	2	2								2
1	2	1	2		2	1	2	2	2		1	1	Close relative/friend	0	0	0	0	1	2	2								2
1	1	2	1	15	3	5	1	2	2		1	2								2								2
1	1	2	4	20	2	2	2	1	1		4	1	Healthcare providers Close relative/friend	1	0	0	0	1	1	1	Healthcare providers Close relative/friend	1	0	0	0	1	1	1	2	VIA test	Once		Healthcare provider advice Family/Friend advice	1	1	0	0			2	1	1	1	1	2	1	2	2
1	1	2	2	15	3	6	2	2	2		1	2								2								2
1	1	2	2	14	3	7	1	2	2		1	2								2								2
1	1	2	1	17	2	3	2	2	2		1	2								2								2
1	2	1	4		2	2	1	2	2		2	1	Healthcare providers	1	0	0	0	0	2	1	Healthcare providers	1	0	0	0	0	2	2												2	1	1	2	1	2	2	2	2
1	2	4	1	15	2	2	1	2	2		1	2								2								2
1	1	2	2	18	3	5	2	2	2		2	1	Close relative/friend	0	0	0	0	1	2	2								2
1	1	2	1	16	2	2	1	2	2		2	1	Radio Close relative/friend	0	0	0	1	1		2								2
1	2	3	1	15	3	6	1	2	2		1	1	Radio Close relative/friend	0	0	0	1	1	2	2								2
1	2	1	3		2	2	1	2	2		1	1	Close relative/friend	0	0	0	0	1		2								2
1	1	2	4	20	2	3	1	2	1		4	1	Healthcare providers Television	1	0	1	0	0	1	1	Healthcare providers Social Media Close relative/friend	1	1	0	0	1	1	1	2	VIA test	Once		Family/Friend advice	0	1	0	0			2	1	1	1	1	2	1	1	2
1	2	1	4		1	0	1	2	2		1	1	Healthcare providers	1	0	0	0	0	2	1	Healthcare providers	1	0	0	0	0	1	1	1	VILI test	Once		Illness reasons	0	0	1	0			1	1	1	1	1	2	2	1	2
1	2	1	4	16	2	2	2	2	2		1	1	Healthcare providers	1	0	0	0	0	2	2								2
1	2	1	3		2	1	1	2	2		1	1	Healthcare providers Radio Close relative/friend	1	0	0	1	1	2	1	Healthcare providers	1	0	0	0	0	2	2												2	1	1	1	2	2	2	2	2
1	1	2	2	17	3	4	2	2	2		2	1	Radio Close relative/friend	0	0	0	1	1	2	1	Healthcare providers Close relative/friend	1	0	0	0	1	2	2												2	1	1	2	1	2	2	1	2
1	1	2	3	17	2	3	1	2	2		2	1	Healthcare providers Close relative/friend	1	0	0	0	1	1	1	Healthcare providers Close relative/friend	1	0	0	0	1	1	1	2	VIA test	Once		Healthcare provider advice	1	0	0	0			2	1	1	1	1	2	1	1	2
1	2	3	2	18	3	5	1	2	2		1	2								2								2
1	1	2	1	16	3	6	2	2	2		2	2								2								2
1	1	2	2	19	3	4	2	2	2		2	1	Television Radio Close relative/friend	0	0	1	1	1	2	2								2
1	2	4	4	22	3	4	1	2	1		4	1	Healthcare providers Television Close relative/friend	1	0	1	0	1	2	1	Healthcare providers Close relative/friend	1	0	0	0	1	2	2												2	1	1	1	1	1	1	1	1
1	2	1	2		1	0	1	2	3	Parents	1	1	Social media Radio Close relative/friend	0	1	0	1	1	2	2								2
1	1	2	3	17	2	2	2	2	2		2	1	Radio Close relative/friend	0	0	0	1	1	2	2								2
1	2	3	2	18	2	3	1	2	2		2	1	Television Close relative/friend	0	0	1	0	1	2	2								2
1	1	2	2	16	2	2	2	2	2		3	1	Close relative/friend	0	0	0	0	1	2	2								2
1	1	2	3	22	2	2	2	2	1		4	1	Healthcare providers Close relative/friend	1	0	0	0	1	1	1	Healthcare providers	1	0	0	0	0	1	1	1	VILI test	Once		Healthcare provider advice Family/Friend advice	1	1	0	0			2	1	1	1	1	2	1	1	2
1	2	1	3		1	0	2	2	3	Parents	1	1	Close relative/friend	0	0	0	0	1	2	2								2
1	1	2	2	17	2	2	2	2	2		2	1	Healthcare providers Close relative/friend	1	0	0	0	1	2	1	Healthcare providers Close relative/friend	1	0	0	0	1	1	2												2	1	1	1	2	2	2	1	2
1	1	2	2	18	3	5	1	2	2		1	1	Healthcare providers Close relative/friend	1	0	0	0	1	1	2								2
1	2	1	3		2	2	1	2	2		2	1	Social media Close relative/friend	0	1	0	0	1	1	2								2
1	2	1	2		2	2	1	2	2		1	1	Healthcare providers Close relative/friend	1	0	0	0	1	1	1	Healthcare providers Close relative/friend	1	0	0	0	1	1	1	2	VIA test	Once		Healthcare provider advice	1	0	0	0			2	1	1	1	1	2	1	1	1
1	2	3	2	18	3	6	1	2	2		1	1	Close relative/friend	0	0	0	0	1	1	2								2
1	2	1	2		1	0	2	2	2		2	2								2								2
1	1	2	3	17	2	3	2	2	1		3	1	Television	0	0	1	0	0	1	2								2
1	2	4	4	21	2	3	1	2	1		4	1	Healthcare providers	1	0	0	0	0	2	1	Close relative/friend	0	0	0	0	1	1	2												2	1	1	1	1	1	1	1	2
1	2	3	1	16	3	7	1	2	2		1	2								2								2
1	1	2	3	20	2	3	2	2	2		1	1	Close relative/friend	0	0	0	0	1	1	2								2
2	1	2	2	18	2	1	2	2	2		1	1	Close relative/friend	0	0	0	0	1	2	2								2
1	2	1	4		2	1	1	2	3	Parents	1	1	Healthcare providers	1	0	0	0	0	2	1	Healthcare providers Social Media	1	1	0	0	0	2	2												1	2	1	1	1	1	1	1	2
1	1	2	2	17	3	4	2	2	2		3	1	Radio Television	0	0	1	1	0	2	2								2
1	1	2	2	16	3	5	1	2	2		2	1	Close relative/friend	0	0	0	0	1	1	2								2
1	2	3	3	19	2	3	1	1	1		3	1	Healthcare providers Close relative/friend	1	0	0	0	1	1	1	Healthcare providers Close relative/friend	1	0	0	0	1	1	1	2	VIA test	Twice		Healthcare provider advice Family/Friend advice	1	1	0	0			1	1	1	1	1	2	1	1	2
1	2	1	2		2	1	1	2	2		2	1	Social media	0	1	0	0	0	1	2								2
1	2	4	2	18	2	2	2	2	2		1	2								2								2
1	1	2	3	21	2	3	2	2	1		3	1	Television	0	0	1	0	0	2	2								2
1	1	2	1	16	3	5	2	2	2		1	2								2								2
1	1	2	3	19	2	2	2	2	1		2	1	Close relative/friend	0	0	0	0	1	2	2								2
1	1	2	1	17	2	2	2	2	2		1	1	Radio	0	0	0	1	0	2	2								2
1	1	2	2	20	3	4	2	2	2		1	1	Healthcare providers Close relative/friend	1	0	0	0	1	2	1	Healthcare providers Close relative/friend	1	0	0	0	1	1	2												2	1	2	1	1	2	2	1	2
1	1	2	2	16	2	2	2	2	2		1	1	Close relative/friend	0	0	0	0	1	2	2								2
1	1	2	2	20	3	4	2	2	1		3	1	Television	0	0	1	0	0	2	2								2
1	1	2	3	21	2	2	2	2	2		1	1	Healthcare providers	1	0	0	0	0	1	1	Healthcare providers	1	0	0	0	0	1	2												2	1	1	1	1	2	2	1	2
1	2	1	2		2	1	1	2	2		1	1	Radio Close relative/friend	0	0	0	1	1	1	1	Close relative/friend	0	0	0	0	1	2	2												2	1	1	2	2	2	2	1	2
1	2	1	4		1	0	2	2	2		3	1	Healthcare providers	1	0	0	0	0	1	1	Healthcare providers	1	0	0	0	0	1	2												1	1	1	2	1	2	1	1	1
2	2	1	4		2	1	2	2	1		4	1	Healthcare providers Social media Close relative/friend	1	1	0	0	1	1	1	Social Media Television Close relative/friend	0	1	1	0	1	1	2												2	1	1	1	1	2	1	1	2
1	2	3	1	17	2	3	1	2	2		4	1	Healthcare providers Close relative/friend	1	0	0	0	1	2	2								2
1	1	2	3	16	2	2	1	2	2		1	1	Healthcare providers Close relative/friend	1	0	0	0	1	2	2								2
1	1	2	2	18	2	3	2	2	2		2	1	Healthcare providers	1	0	0	0	0	1	1	Healthcare providers Close relative/friend	1	0	0	0	1	2	2												2	1	1	1	1	2	1	1	2
1	2	1	3		2	1	2	2	2		2	1	Radio	0	0	0	1	0	2	2								2
1	1	2	3	20	2	2	2	2	2		1	2								2								2
1	2	1	3		1	0	2	2	3	Parents	1	1	Healthcare providers Television	1	0	1	0	0	1	1	Healthcare providers	1	0	0	0	0	1	1	1	VIA test	Once		Healthcare provider advice	1	0	0	0			2	1	1	1	1	2	1	1	2
1	1	2	3	18	3	4	1	2	2		1	1	Healthcare providers Radio Close relative/friend	1	0	0	1	1	2	2								2
1	2	1	2		2	1	2	2	2		1	1	Close relative/friend	0	0	0	0	1	2	2								2
1	1	2	1	15	3	5	1	2	2		1	2								2								2
1	2	1	3		2	2	1	2	2		1	1	Close relative/friend	0	0	0	0	1		2								2
1	1	2	4	20	2	3	1	2	1		4	1	Healthcare providers Television	1	0	1	0	0	1	1	Healthcare providers Social Media Close relative/friend	1	1	0	0	1	1	1	2	VIA test	Once		Family/Friend advice	0	1	0	0			2	1	1	1	1	2	1	1	2
1	2	1	4		1	0	1	2	2		1	1	Healthcare providers	1	0	0	0	0	2	1	Healthcare providers	1	0	0	0	0	1	1	1	VILI test	Once		Illness reasons	0	0	1	0			1	1	1	1	1	2	2	1	2
1	2	1	4	16	2	2	2	2	2		1	1	Healthcare providers	1	0	0	0	0	2	2								2
1	2	1	3		2	1	1	2	2		1	1	Healthcare providers Radio Close relative/friend	1	0	0	1	1	2	1	Healthcare providers	1	0	0	0	0	2	2												2	1	1	1	2	2	2	2	2
1	1	2	2	17	3	4	2	2	2		2	1	Radio Close relative/friend	0	0	0	1	1	2	1	Healthcare providers Close relative/friend	1	0	0	0	1	2	2												2	1	1	2	1	2	2	1	2
1	1	2	3	17	2	3	1	2	2		2	1	Healthcare providers Close relative/friend	1	0	0	0	1	1	1	Healthcare providers Close relative/friend	1	0	0	0	1	1	1	2	VIA test	Once		Healthcare provider advice	1	0	0	0			2	1	1	1	1	2	1	1	2
1	2	3	2	18	3	5	1	2	2		1	2								2								2
1	1	2	1	16	3	6	2	2	2		2	2								2								2
1	1	2	2	19	3	4	2	2	2		2	1	Television Radio Close relative/friend	0	0	1	1	1	2	2								2
1	2	4	4	22	3	4	1	2	1		4	1	Healthcare providers Television Close relative/friend	1	0	1	0	1	2	1	Healthcare providers Close relative/friend	1	0	0	0	1	2	2												2	1	1	1	1	1	1	1	1
1	2	1	2		1	0	1	2	3	Parents	1	1	Social media Radio Close relative/friend	0	1	0	1	1	2	2								2
1	1	2	3	17	2	2	2	2	2		2	1	Radio Close relative/friend	0	0	0	1	1	2	2								2
1	2	3	2	18	2	3	1	2	2		2	1	Television Close relative/friend	0	0	1	0	1	2	2								2
1	1	2	2	16	2	2	2	2	2		3	1	Close relative/friend	0	0	0	0	1	2	2								2
1	1	2	3	22	2	2	2	2	1		4	1	Healthcare providers Close relative/friend	1	0	0	0	1	1	1	Healthcare providers	1	0	0	0	0	1	1	1	VILI test	Once		Healthcare provider advice Family/Friend advice	1	1	0	0			2	1	1	1	1	2	1	1	2
1	2	1	3		1	0	2	2	3	Parents	1	1	Close relative/friend	0	0	0	0	1	2	2								2
1	1	2	2	17	2	2	2	2	2		2	1	Healthcare providers Close relative/friend	1	0	0	0	1	2	1	Healthcare providers Close relative/friend	1	0	0	0	1	1	2												2	1	1	1	2	2	2	1	2
1	1	2	2	18	3	5	1	2	2		1	1	Healthcare providers Close relative/friend	1	0	0	0	1	1	2								2
1	2	1	3		2	2	1	2	2		2	1	Social media Close relative/friend	0	1	0	0	1	1	2								2
1	2	1	2		2	2	1	2	2		1	1	Healthcare providers Close relative/friend	1	0	0	0	1	1	1	Healthcare providers Close relative/friend	1	0	0	0	1	1	1	2	VIA test	Once		Healthcare provider advice	1	0	0	0			2	1	1	1	1	2	1	1	1
1	1	2	2	17	2	3	1	2	2		1	1	Radio Close relative/friend	0	0	0	1	1	2	1	Healthcare providers Close relative/friend	1	0	0	0	1	1	2												2	1	2	1	1	2	1	1	2
1	2	1	4		1	0	2	2	3	Parents	3	1	Healthcare providers Social media Television Radio Close relative/friend	1	1	1	1	1	2	1	Healthcare providers Close relative/friend	1	0	0	0	1	2	2												1	1	1	1	1	1	1	1	1
1	2	1	4		1	0	2	2	3	Parents	1	1	Social media	0	1	0	0	0	2	2								2
1	2	1	4		1	0	2	2	2		3	2								2								2
1	1	2	3	20	2	1	2	2	2		1	2								1	Healthcare providers Radio	1	0	0	1	0	1	2
1	1	2	4	21	2	2	1	2	2		4	1	Healthcare providers	1	0	0	0	0	1	2								2
1	2	4	3	16	2	3	1	2	2		3	1	Healthcare providers Radio Close relative/friend	1	0	0	1	1	2	1	Healthcare providers	1	0	0	0	0	2	2												2	1	1	2	1	2	1	2	2
1	1	2	3	18	2	1	2	2	2		1	2								2								2
1	1	2	3	20	3	9	2	2	1		4	1	Healthcare providers Television	1	0	1	0	0	1	1	Healthcare providers Television	1	0	1	0	0	1	1	1	VILI test	Thrice		Healthcare provider advice	1	0	0	0			2	1	1	1	1	2	1	1	2
1	1	2	3	25	2	3	2	2	2		2	1	Radio	0	0	0	1	0	2	1	Healthcare providers	1	0	0	0	0	2	1	2	VILI test	Twice		Family/Friend advice	0	1	0	0			2	1	1	1	1	2	1	1	2
1	2	1	3	15	2	2	1	2	2		2	1	Healthcare providers Close relative/friend	1	0	0	0	1	1	1	Healthcare providers Close relative/friend	1	0	0	0	1	1	1	1	VILI test	Once		Healthcare provider advice	1	0	0	0			1	1	1	2	1	1	1	1	2
1	2	1	3		2	1	1	2	3	Parents	1	1	Close relative/friend	0	0	0	0	1	2	2								2
1	1	2	2	19	2	2	2	2	2		2	1	Healthcare providers	1	0	0	0	0	2	1	Healthcare providers	1	0	0	0	0	1	1	1	VIA test	Once		Healthcare provider advice	1	0	0	0			2	1	1	2	1	2	1	2	2
1	2	1	4		1	0	2	2	2		3	1	Social media Television Radio	0	1	1	1	0	2	1	Healthcare providers Social Media Television Radio	1	1	1	1	0	1	1	1	VIA test	Twice		Healthcare provider advice Other	1	0	0	1	pain in the lower abdomen		1	1	1	1	1	1	1	1	1
1	2	1	4		2	1	2	2	2		1	1	Healthcare providers	1	0	0	0	0	2	1	Healthcare providers	1	0	0	0	0	2	2												1	1	1	1	1	1	1	1	1
1	1	2	4	24	1	0	2	2	2		1	2								2								2
1	1	2	3	22	3	4	1	2	2		3	1	Radio	0	0	0	1	0	2	1	Close relative/friend	0	0	0	0	1	2	2												2	2	2	1	1	2	1	1	2
1	2	1	4		1	0	2	2	3	Parents	1	1	Social media	0	1	0	0	0	2	1	Social Media	0	1	0	0	0	2	2												2	2	2	2	2	2	2	1	2
1	2	1	4		1	0	2	2	2		3	1	Healthcare providers	1	0	0	0	0	1	1	Healthcare providers	1	0	0	0	0	1	2												1	1	1	2	1	2	1	1	1
2	2	1	4		2	1	2	2	1		4	1	Healthcare providers Social media Close relative/friend	1	1	0	0	1	1	1	Social Media Television Close relative/friend	0	1	1	0	1	1	2												2	1	1	1	1	2	1	1	2
1	2	4	4	22	3	4	1	2	1		4	1	Healthcare providers Television Close relative/friend	1	0	1	0	1	2	1	Healthcare providers Close relative/friend	1	0	0	0	1	2	2												2	1	1	1	1	1	1	1	1
1	2	1	2		1	0	1	2	3	Parents	1	1	Social media Radio Close relative/friend	0	1	0	1	1	2	2								2
1	1	2	3	17	2	2	2	2	2		2	1	Radio Close relative/friend	0	0	0	1	1	2	2								2
1	2	3	2	18	2	3	1	2	2		2	1	Television Close relative/friend	0	0	1	0	1	2	2								2
1	1	2	2	16	2	2	2	2	2		3	1	Close relative/friend	0	0	0	0	1	2	2								2
1	1	2	3	22	2	2	2	2	1		4	1	Healthcare providers Close relative/friend	1	0	0	0	1	1	1	Healthcare providers	1	0	0	0	0	1	1	1	VILI test	Once		Healthcare provider advice Family/Friend advice	1	1	0	0			2	1	1	1	1	2	1	1	2
1	2	1	3		1	0	2	2	3	Parents	1	1	Close relative/friend	0	0	0	0	1	2	2								2
1	1	2	2	17	2	2	2	2	2		2	1	Healthcare providers Close relative/friend	1	0	0	0	1	2	1	Healthcare providers Close relative/friend	1	0	0	0	1	1	2												2	1	1	1	2	2	2	1	2
1	1	2	2	18	3	5	1	2	2		1	1	Healthcare providers Close relative/friend	1	0	0	0	1	1	2								2
1	2	1	3		2	2	1	2	2		2	1	Social media Close relative/friend	0	1	0	0	1	1	2								2
1	1	2	2	17	2	3	1	2	2		1	1	Radio Close relative/friend	0	0	0	1	1	2	1	Healthcare providers Close relative/friend	1	0	0	0	1	1	2												2	1	2	1	1	2	1	1	2
1	2	1	4		1	0	2	2	3	Parents	1	1	Healthcare providers Social media Television Radio Close relative/friend	1	1	1	1	1	1	1	Social Media Close relative/friend	0	1	0	0	1	1	2												1	1	1	1	1	2	1	1	2
1	1	2	2	17	2	3	1	2	2		1	1	Radio Close relative/friend	0	0	0	1	1	2	1	Healthcare providers Close relative/friend	1	0	0	0	1	1	2												2	1	2	1	1	2	1	1	2
1	2	1	4		1	0	2	2	3	Parents	3	1	Healthcare providers Social media Television Radio Close relative/friend	1	1	1	1	1	2	1	Healthcare providers Close relative/friend	1	0	0	0	1	2	2												1	1	1	1	1	1	1	1	1
1	2	1	4		1	0	2	2	3	Parents	1	1	Social media	0	1	0	0	0	2	2								2
1	2	1	4		1	0	2	2	2		3	2								2								2
1	1	2	3	20	2	1	2	2	2		1	2								1	Healthcare providers Radio	1	0	0	1	0	1	2
1	1	2	4	21	2	2	1	2	2		4	1	Healthcare providers	1	0	0	0	0	1	2								2
1	2	4	3	16	2	3	1	2	2		3	1	Healthcare providers Radio Close relative/friend	1	0	0	1	1	2	1	Healthcare providers	1	0	0	0	0	2	2												2	1	1	2	1	2	1	2	2
1	1	2	3	18	2	1	2	2	2		1	2								2								2
1	1	2	3	20	3	9	2	2	1		4	1	Healthcare providers Television	1	0	1	0	0	1	1	Healthcare providers Television	1	0	1	0	0	1	1	1	VILI test	Thrice		Healthcare provider advice	1	0	0	0			2	1	1	1	1	2	1	1	2
1	1	2	4	20	2	3	1	2	1		4	1	Healthcare providers Television	1	0	1	0	0	1	1	Healthcare providers Social Media Close relative/friend	1	1	0	0	1	1	1	2	VIA test	Once		Family/Friend advice	0	1	0	0			2	1	1	1	1	2	1	1	2
1	2	1	4		1	0	1	2	2		1	1	Healthcare providers	1	0	0	0	0	2	1	Healthcare providers	1	0	0	0	0	1	1	1	VILI test	Once		Illness reasons	0	0	1	0			1	1	1	1	1	2	2	1	2
1	2	1	4	16	2	2	2	2	2		1	1	Healthcare providers	1	0	0	0	0	2	2								2
1	2	1	3		2	1	1	2	2		1	1	Healthcare providers Radio Close relative/friend	1	0	0	1	1	2	1	Healthcare providers	1	0	0	0	0	2	2												2	1	1	1	2	2	2	2	2
1	1	2	2	17	3	4	2	2	2		2	1	Radio Close relative/friend	0	0	0	1	1	2	1	Healthcare providers Close relative/friend	1	0	0	0	1	2	2												2	1	1	2	1	2	2	1	2
1	1	2	3	17	2	3	1	2	2		2	1	Healthcare providers Close relative/friend	1	0	0	0	1	1	1	Healthcare providers Close relative/friend	1	0	0	0	1	1	1	2	VIA test	Once		Healthcare provider advice	1	0	0	0			2	1	1	1	1	2	1	1	2
1	2	3	2	18	3	5	1	2	2		1	2								2								2
1	1	2	1	16	3	6	2	2	2		2	2								2								2
1	1	2	2	19	3	4	2	2	2		2	1	Television Radio Close relative/friend	0	0	1	1	1	2	2								2
1	2	4	4	22	3	4	1	2	1		4	1	Healthcare providers Television Close relative/friend	1	0	1	0	1	2	1	Healthcare providers Close relative/friend	1	0	0	0	1	2	2												2	1	1	1	1	1	1	1	1
1	2	1	2		1	0	1	2	3	Parents	1	1	Social media Radio Close relative/friend	0	1	0	1	1	2	2								2
1	1	2	3	17	2	2	2	2	2		2	1	Radio Close relative/friend	0	0	0	1	1	2	2								2
1	2	3	2	18	2	3	1	2	2		2	1	Television Close relative/friend	0	0	1	0	1	2	2								2
1	1	2	2	16	2	2	2	2	2		3	1	Close relative/friend	0	0	0	0	1	2	2								2
1	1	2	3	22	2	2	2	2	1		4	1	Healthcare providers Close relative/friend	1	0	0	0	1	1	1	Healthcare providers	1	0	0	0	0	1	1	1	VILI test	Once		Healthcare provider advice Family/Friend advice	1	1	0	0			2	1	1	1	1	2	1	1	2
1	2	1	3		1	0	2	2	3	Parents	1	1	Close relative/friend	0	0	0	0	1	2	2								2
1	1	2	2	17	2	2	2	2	2		2	1	Healthcare providers Close relative/friend	1	0	0	0	1	2	1	Healthcare providers Close relative/friend	1	0	0	0	1	1	2												2	1	1	1	2	2	2	1	2
1	1	2	2	18	3	5	1	2	2		1	1	Healthcare providers Close relative/friend	1	0	0	0	1	1	2								2
1	2	1	3		2	2	1	2	2		2	1	Social media Close relative/friend	0	1	0	0	1	1	2								2
1	2	1	2		2	2	1	2	2		1	1	Healthcare providers Close relative/friend	1	0	0	0	1	1	1	Healthcare providers Close relative/friend	1	0	0	0	1	1	1	2	VIA test	Once		Healthcare provider advice	1	0	0	0			2	1	1	1	1	2	1	1	1
1	2	3	2	18	3	6	1	2	2		1	1	Close relative/friend	0	0	0	0	1	1	2								2
1	2	1	2		1	0	2	2	2		2	2								2								2
1	1	2	3	17	2	3	2	2	1		3	1	Television	0	0	1	0	0	1	2								2
1	2	4	4	21	2	3	1	2	1		4	1	Healthcare providers	1	0	0	0	0	2	1	Close relative/friend	0	0	0	0	1	1	2												2	1	1	1	1	1	1	1	2
1	2	3	1	16	3	7	1	2	2		1	2								2								2
1	1	2	3	20	2	3	2	2	2		1	1	Close relative/friend	0	0	0	0	1	1	2								2
2	1	2	2	18	2	1	2	2	2		1	1	Close relative/friend	0	0	0	0	1	2	2								2
1	2	1	4		2	1	1	2	3	Parents	1	1	Healthcare providers	1	0	0	0	0	2	1	Healthcare providers Social Media	1	1	0	0	0	2	2												1	2	1	1	1	1	1	1	2
1	1	2	2	17	3	4	2	2	2		3	1	Radio Television	0	0	1	1	0	2	2								2
1	1	2	2	16	3	5	1	2	2		2	1	Close relative/friend	0	0	0	0	1	1	2								2
1	2	3	3	19	2	3	1	1	1		3	1	Healthcare providers Close relative/friend	1	0	0	0	1	1	1	Healthcare providers Close relative/friend	1	0	0	0	1	1	1	2	VIA test	Twice		Healthcare provider advice Family/Friend advice	1	1	0	0			1	1	1	1	1	2	1	1	2
1	2	1	2		2	1	1	2	2		2	1	Social media	0	1	0	0	0	1	2								2
1	2	4	2	18	2	2	2	2	2		1	2								2								2
1	1	2	3	21	2	3	2	2	1		3	1	Television	0	0	1	0	0	2	2								2
1	1	2	1	16	3	5	2	2	2		1	2								2								2
1	1	2	3	19	2	2	2	2	1		2	1	Close relative/friend	0	0	0	0	1	2	2								2
1	1	2	1	17	2	2	2	2	2		1	1	Radio	0	0	0	1	0	2	2								2
1	1	2	2	20	3	4	2	2	2		1	1	Healthcare providers Close relative/friend	1	0	0	0	1	2	1	Healthcare providers Close relative/friend	1	0	0	0	1	1	2												2	1	2	1	1	2	2	1	2
1	1	2	2	16	2	2	2	2	2		1	1	Close relative/friend	0	0	0	0	1	2	2								2
1	1	2	2	20	3	4	2	2	1		3	1	Television	0	0	1	0	0	2	2								2
1	2	3	2	18	3	5	1	2	2		1	2								2								2
1	1	2	1	16	3	6	2	2	2		2	2								2								2
1	1	2	2	19	3	4	2	2	2		2	1	Television Radio Close relative/friend	0	0	1	1	1	2	2								2
1	2	4	4	22	3	4	1	2	1		4	1	Healthcare providers Television Close relative/friend	1	0	1	0	1	2	1	Healthcare providers Close relative/friend	1	0	0	0	1	2	2												2	1	1	1	1	1	1	1	1
1	2	1	2		1	0	1	2	3	Parents	1	1	Social media Radio Close relative/friend	0	1	0	1	1	2	2								2
1	1	2	3	17	2	2	2	2	2		2	1	Radio Close relative/friend	0	0	0	1	1	2	2								2
1	2	3	2	18	2	3	1	2	2		2	1	Television Close relative/friend	0	0	1	0	1	2	2								2
1	1	2	2	16	2	2	2	2	2		3	1	Close relative/friend	0	0	0	0	1	2	2								2
1	1	2	3	22	2	2	2	2	1		4	1	Healthcare providers Close relative/friend	1	0	0	0	1	1	1	Healthcare providers	1	0	0	0	0	1	1	1	VILI test	Once		Healthcare provider advice Family/Friend advice	1	1	0	0			2	1	1	1	1	2	1	1	2
1	2	1	3		1	0	2	2	3	Parents	1	1	Close relative/friend	0	0	0	0	1	2	2								2
1	1	2	2	17	2	2	2	2	2		2	1	Healthcare providers Close relative/friend	1	0	0	0	1	2	1	Healthcare providers Close relative/friend	1	0	0	0	1	1	2												2	1	1	1	2	2	2	1	2
1	1	2	2	18	3	5	1	2	2		1	1	Healthcare providers Close relative/friend	1	0	0	0	1	1	2								2
1	2	1	3		2	2	1	2	2		2	1	Social media Close relative/friend	0	1	0	0	1	1	2								2
1	2	1	2		2	2	1	2	2		1	1	Healthcare providers Close relative/friend	1	0	0	0	1	1	1	Healthcare providers Close relative/friend	1	0	0	0	1	1	1	2	VIA test	Once		Healthcare provider advice	1	0	0	0			2	1	1	1	1	2	1	1	1
1	1	2	2	17	2	3	1	2	2		1	1	Radio Close relative/friend	0	0	0	1	1	2	1	Healthcare providers Close relative/friend	1	0	0	0	1	1	2												2	1	2	1	1	2	1	1	2
1	2	1	4		1	0	2	2	3	Parents	3	1	Healthcare providers Social media Television Radio Close relative/friend	1	1	1	1	1	2	1	Healthcare providers Close relative/friend	1	0	0	0	1	2	2												1	1	1	1	1	1	1	1	1
1	2	1	4		1	0	2	2	3	Parents	1	1	Social media	0	1	0	0	0	2	2								2
1	2	1	4		1	0	2	2	2		3	2								2								2
1	1	2	3	20	2	1	2	2	2		1	2								1	Healthcare providers Radio	1	0	0	1	0	1	2
1	1	2	4	21	2	2	1	2	2		4	1	Healthcare providers	1	0	0	0	0	1	2								2
1	2	1	4		1	0	2	2	3	Parents	1	1	Healthcare providers Social media Television Radio Close relative/friend	1	1	1	1	1	1	1	Social Media Close relative/friend	0	1	0	0	1	1	2												1	1	1	1	1	2	1	1	2
1	1	2	2	17	2	3	1	2	2		1	1	Radio Close relative/friend	0	0	0	1	1	2	1	Healthcare providers Close relative/friend	1	0	0	0	1	1	2												2	1	2	1	1	2	1	1	2
1	2	1	4		1	0	2	2	3	Parents	3	1	Healthcare providers Social media Television Radio Close relative/friend	1	1	1	1	1	2	1	Healthcare providers Close relative/friend	1	0	0	0	1	2	2												1	1	1	1	1	1	1	1	1
1	2	1	4		1	0	2	2	3	Parents	1	1	Social media	0	1	0	0	0	2	2								2
1	2	1	4		1	0	2	2	2		3	2								2								2
1	1	2	3	20	2	1	2	2	2		1	2								1	Healthcare providers Radio	1	0	0	1	0	1	2
1	1	2	4	21	2	2	1	2	2		4	1	Healthcare providers	1	0	0	0	0	1	2								2
1	2	4	3	16	2	3	1	2	2		3	1	Healthcare providers Radio Close relative/friend	1	0	0	1	1	2	1	Healthcare providers	1	0	0	0	0	2	2												2	1	1	2	1	2	1	2	2
1	1	2	3	18	2	1	2	2	2		1	2								2								2
1	1	2	3	20	3	9	2	2	1		4	1	Healthcare providers Television	1	0	1	0	0	1	1	Healthcare providers Television	1	0	1	0	0	1	1	1	VILI test	Thrice		Healthcare provider advice	1	0	0	0			2	1	1	1	1	2	1	1	2
1	1	2	3	25	2	3	2	2	2		2	1	Radio	0	0	0	1	0	2	1	Healthcare providers	1	0	0	0	0	2	1	2	VILI test	Twice		Family/Friend advice	0	1	0	0			2	1	1	1	1	2	1	1	2
1	2	1	3	15	2	2	1	2	2		2	1	Healthcare providers Close relative/friend	1	0	0	0	1	1	1	Healthcare providers Close relative/friend	1	0	0	0	1	1	1	1	VILI test	Once		Healthcare provider advice	1	0	0	0			1	1	1	2	1	1	1	1	2
1	2	1	3		2	1	1	2	3	Parents	1	1	Close relative/friend	0	0	0	0	1	2	2								2
1	1	2	2	19	2	2	2	2	2		2	1	Healthcare providers	1	0	0	0	0	2	1	Healthcare providers	1	0	0	0	0	1	1	1	VIA test	Once		Healthcare provider advice	1	0	0	0			2	1	1	2	1	2	1	2	2
1	2	1	4		1	0	2	2	2		3	1	Social media Television Radio	0	1	1	1	0	2	1	Healthcare providers Social Media Television Radio	1	1	1	1	0	1	1	1	VIA test	Twice		Healthcare provider advice Other	1	0	0	1	pain in the lower abdomen		1	1	1	1	1	1	1	1	1
1	2	1	4		2	1	2	2	2		1	1	Healthcare providers	1	0	0	0	0	2	1	Healthcare providers	1	0	0	0	0	2	2												1	1	1	1	1	1	1	1	1
1	1	2	4	24	1	0	2	2	2		1	2								2								2
1	1	2	3	22	3	4	1	2	2		3	1	Radio	0	0	0	1	0	2	1	Close relative/friend	0	0	0	0	1	2	2												2	2	2	1	1	2	1	1	2
1	2	1	4		1	0	2	2	3	Parents	1	1	Social media	0	1	0	0	0	2	1	Social Media	0	1	0	0	0	2	2												2	2	2	2	2	2	2	1	2
1	2	1	4		1	0	2	2	2		3	1	Healthcare providers	1	0	0	0	0	1	1	Healthcare providers	1	0	0	0	0	1	2												1	1	1	2	1	2	1	1	1
1	1	2	3	22	3	4	1	2	2		3	1	Radio	0	0	0	1	0	2	1	Close relative/friend	0	0	0	0	1	2	2												2	2	2	1	1	2	1	1	2
1	2	1	4		1	0	2	2	3	Parents	1	1	Social media	0	1	0	0	0	2	1	Social Media	0	1	0	0	0	2	2												2	2	2	2	2	2	2	1	2
1	2	1	4		1	0	2	2	2		3	1	Healthcare providers	1	0	0	0	0	1	1	Healthcare providers	1	0	0	0	0	1	2												1	1	1	2	1	2	1	1	1
2	2	1	4		2	1	2	2	1		4	1	Healthcare providers Social media Close relative/friend	1	1	0	0	1	1	1	Social Media Television Close relative/friend	0	1	1	0	1	1	2												2	1	1	1	1	2	1	1	2
1	2	4	4	22	3	4	1	2	1		4	1	Healthcare providers Television Close relative/friend	1	0	1	0	1	2	1	Healthcare providers Close relative/friend	1	0	0	0	1	2	2												2	1	1	1	1	1	1	1	1
1	2	1	2		1	0	1	2	3	Parents	1	1	Social media Radio Close relative/friend	0	1	0	1	1	2	2								2
1	1	2	3	17	2	2	2	2	2		2	1	Radio Close relative/friend	0	0	0	1	1	2	2								2
1	2	3	2	18	2	3	1	2	2		2	1	Television Close relative/friend	0	0	1	0	1	2	2								2
1	1	2	2	16	2	2	2	2	2		3	1	Close relative/friend	0	0	0	0	1	2	2								2
1	1	2	3	22	2	2	2	2	1		4	1	Healthcare providers Close relative/friend	1	0	0	0	1	1	1	Healthcare providers	1	0	0	0	0	1	1	1	VILI test	Once		Healthcare provider advice Family/Friend advice	1	1	0	0			2	1	1	1	1	2	1	1	2
1	2	1	3		1	0	2	2	3	Parents	1	1	Close relative/friend	0	0	0	0	1	2	2								2
1	1	2	2	17	2	2	2	2	2		2	1	Healthcare providers Close relative/friend	1	0	0	0	1	2	1	Healthcare providers Close relative/friend	1	0	0	0	1	1	2												2	1	1	1	2	2	2	1	2
1	1	2	2	18	3	5	1	2	2		1	1	Healthcare providers Close relative/friend	1	0	0	0	1	1	2								2
1	2	1	3		2	2	1	2	2		2	1	Social media Close relative/friend	0	1	0	0	1	1	2								2
1	1	2	2	17	2	3	1	2	2		1	1	Radio Close relative/friend	0	0	0	1	1	2	1	Healthcare providers Close relative/friend	1	0	0	0	1	1	2												2	1	2	1	1	2	1	1	2
1	2	1	4		1	0	2	2	3	Parents	1	1	Healthcare providers Social media Television Radio Close relative/friend	1	1	1	1	1	1	1	Social Media Close relative/friend	0	1	0	0	1	1	2												1	1	1	1	1	2	1	1	2
1	1	2	2	17	2	3	1	2	2		1	1	Radio Close relative/friend	0	0	0	1	1	2	1	Healthcare providers Close relative/friend	1	0	0	0	1	1	2												2	1	2	1	1	2	1	1	2
1	2	1	4		1	0	2	2	3	Parents	3	1	Healthcare providers Social media Television Radio Close relative/friend	1	1	1	1	1	2	1	Healthcare providers Close relative/friend	1	0	0	0	1	2	2												1	1	1	1	1	1	1	1	1
1	2	1	4		1	0	2	2	3	Parents	1	1	Social media	0	1	0	0	0	2	2								2
1	2	1	4		1	0	2	2	2		3	2								2								2
2	2	1	4		2	1	2	2	1		4	1	Healthcare providers Social media Close relative/friend	1	1	0	0	1	1	1	Social Media Television Close relative/friend	0	1	1	0	1	1	2												2	1	1	1	1	2	1	1	2
1	2	3	1	17	2	3	1	2	2		4	1	Healthcare providers Close relative/friend	1	0	0	0	1	2	2								2
1	1	2	3	16	2	2	1	2	2		1	1	Healthcare providers Close relative/friend	1	0	0	0	1	2	2								2
1	1	2	2	18	2	3	2	2	2		2	1	Healthcare providers	1	0	0	0	0	1	1	Healthcare providers Close relative/friend	1	0	0	0	1	2	2												2	1	1	1	1	2	1	1	2
1	2	1	3		2	1	2	2	2		2	1	Radio	0	0	0	1	0	2	2								2
1	1	2	3	20	2	2	2	2	2		1	2								2								2
1	2	1	3		1	0	2	2	3	Parents	1	1	Healthcare providers Television	1	0	1	0	0	1	1	Healthcare providers	1	0	0	0	0	1	1	1	VIA test	Once		Healthcare provider advice	1	0	0	0			2	1	1	1	1	2	1	1	2
1	1	2	3	18	3	4	1	2	2		1	1	Healthcare providers Radio Close relative/friend	1	0	0	1	1	2	2								2
1	2	1	2		2	1	2	2	2		1	1	Close relative/friend	0	0	0	0	1	2	2								2
1	1	2	1	15	3	5	1	2	2		1	2								2								2
1	1	2	4	20	2	2	2	1	1		4	1	Healthcare providers Close relative/friend	1	0	0	0	1	1	1	Healthcare providers Close relative/friend	1	0	0	0	1	1	1	2	VIA test	Once		Healthcare provider advice Family/Friend advice	1	1	0	0			2	1	1	1	1	2	1	2	2
1	1	2	2	15	3	6	2	2	2		1	2								2								2
1	1	2	2	14	3	7	1	2	2		1	2								2								2
1	1	2	1	17	2	3	2	2	2		1	2								2								2
1	2	1	4		2	2	1	2	2		2	1	Healthcare providers	1	0	0	0	0	2	1	Healthcare providers	1	0	0	0	0	2	2												2	1	1	2	1	2	2	2	2
1	2	4	1	15	2	2	1	2	2		1	2								2								2
1	1	2	2	18	3	5	2	2	2		2	1	Close relative/friend	0	0	0	0	1	2	2								2
1	1	2	1	16	2	2	1	2	2		2	1	Radio Close relative/friend	0	0	0	1	1		2								2
1	2	3	1	15	3	6	1	2	2		1	1	Radio Close relative/friend	0	0	0	1	1	2	2								2
1	2	1	3		2	2	1	2	2		1	1	Close relative/friend	0	0	0	0	1		2								2
1	1	2	3	21	2	2	2	2	2		1	1	Healthcare providers	1	0	0	0	0	1	1	Healthcare providers	1	0	0	0	0	1	2												2	1	1	1	1	2	2	1	2
1	2	1	2		2	1	1	2	2		1	1	Radio Close relative/friend	0	0	0	1	1	1	1	Close relative/friend	0	0	0	0	1	2	2												2	1	1	2	2	2	2	1	2
1	2	1	4		1	0	2	2	2		3	1	Healthcare providers	1	0	0	0	0	1	1	Healthcare providers	1	0	0	0	0	1	2												1	1	1	2	1	2	1	1	1
2	2	1	4		2	1	2	2	1		4	1	Healthcare providers Social media Close relative/friend	1	1	0	0	1	1	1	Social Media Television Close relative/friend	0	1	1	0	1	1	2												2	1	1	1	1	2	1	1	2
1	2	3	1	17	2	3	1	2	2		4	1	Healthcare providers Close relative/friend	1	0	0	0	1	2	2								2
1	1	2	3	16	2	2	1	2	2		1	1	Healthcare providers Close relative/friend	1	0	0	0	1	2	2								2
1	1	2	2	18	2	3	2	2	2		2	1	Healthcare providers	1	0	0	0	0	1	1	Healthcare providers Close relative/friend	1	0	0	0	1	2	2												2	1	1	1	1	2	1	1	2
1	2	1	3		2	1	2	2	2		2	1	Radio	0	0	0	1	0	2	2								2
1	1	2	3	20	2	2	2	2	2		1	2								2								2
1	2	1	3		1	0	2	2	3	Parents	1	1	Healthcare providers Television	1	0	1	0	0	1	1	Healthcare providers	1	0	0	0	0	1	1	1	VIA test	Once		Healthcare provider advice	1	0	0	0			2	1	1	1	1	2	1	1	2
1	1	2	3	18	3	4	1	2	2		1	1	Healthcare providers Radio Close relative/friend	1	0	0	1	1	2	2								2
1	2	1	2		2	1	2	2	2		1	1	Close relative/friend	0	0	0	0	1	2	2								2
1	1	2	1	15	3	5	1	2	2		1	2								2								2
1	2	1	3		2	2	1	2	2		1	1	Close relative/friend	0	0	0	0	1		2								2
1	1	2	4	20	2	3	1	2	1		4	1	Healthcare providers Television	1	0	1	0	0	1	1	Healthcare providers Social Media Close relative/friend	1	1	0	0	1	1	1	2	VIA test	Once		Family/Friend advice	0	1	0	0			2	1	1	1	1	2	1	1	2
1	2	1	4		1	0	1	2	2		1	1	Healthcare providers	1	0	0	0	0	2	1	Healthcare providers	1	0	0	0	0	1	1	1	VILI test	Once		Illness reasons	0	0	1	0			1	1	1	1	1	2	2	1	2
1	2	1	4	16	2	2	2	2	2		1	1	Healthcare providers	1	0	0	0	0	2	2								2
1	2	1	3		2	1	1	2	2		1	1	Healthcare providers Radio Close relative/friend	1	0	0	1	1	2	1	Healthcare providers	1	0	0	0	0	2	2												2	1	1	1	2	2	2	2	2
1	1	2	2	17	3	4	2	2	2		2	1	Radio Close relative/friend	0	0	0	1	1	2	1	Healthcare providers Close relative/friend	1	0	0	0	1	2	2												2	1	1	2	1	2	2	1	2
1	1	2	3	17	2	3	1	2	2		2	1	Healthcare providers Close relative/friend	1	0	0	0	1	1	1	Healthcare providers Close relative/friend	1	0	0	0	1	1	1	2	VIA test	Once		Healthcare provider advice	1	0	0	0			2	1	1	1	1	2	1	1	2
1	2	4	3	16	2	3	1	2	2		3	1	Healthcare providers Radio Close relative/friend	1	0	0	1	1	2	1	Healthcare providers	1	0	0	0	0	2	2												2	1	1	2	1	2	1	2	2
1	1	2	3	18	2	1	2	2	2		1	2								2								2
1	1	2	3	20	3	9	2	2	1		4	1	Healthcare providers Television	1	0	1	0	0	1	1	Healthcare providers Television	1	0	1	0	0	1	1	1	VILI test	Thrice		Healthcare provider advice	1	0	0	0			2	1	1	1	1	2	1	1	2
1	1	2	3	25	2	3	2	2	2		2	1	Radio	0	0	0	1	0	2	1	Healthcare providers	1	0	0	0	0	2	1	2	VILI test	Twice		Family/Friend advice	0	1	0	0			2	1	1	1	1	2	1	1	2
1	2	1	3	15	2	2	1	2	2		2	1	Healthcare providers Close relative/friend	1	0	0	0	1	1	1	Healthcare providers Close relative/friend	1	0	0	0	1	1	1	1	VILI test	Once		Healthcare provider advice	1	0	0	0			1	1	1	2	1	1	1	1	2
1	2	1	3		2	1	1	2	3	Parents	1	1	Close relative/friend	0	0	0	0	1	2	2								2
1	1	2	2	19	2	2	2	2	2		2	1	Healthcare providers	1	0	0	0	0	2	1	Healthcare providers	1	0	0	0	0	1	1	1	VIA test	Once		Healthcare provider advice	1	0	0	0			2	1	1	2	1	2	1	2	2
1	2	1	4		1	0	2	2	2		3	1	Social media Television Radio	0	1	1	1	0	2	1	Healthcare providers Social Media Television Radio	1	1	1	1	0	1	1	1	VIA test	Twice		Healthcare provider advice Other	1	0	0	1	pain in the lower abdomen		1	1	1	1	1	1	1	1	1
1	2	1	4		2	1	2	2	2		1	1	Healthcare providers	1	0	0	0	0	2	1	Healthcare providers	1	0	0	0	0	2	2												1	1	1	1	1	1	1	1	1
1	1	2	4	24	1	0	2	2	2		1	2								2								2
1	1	2	3	22	3	4	1	2	2		3	1	Radio	0	0	0	1	0	2	1	Close relative/friend	0	0	0	0	1	2	2												2	2	2	1	1	2	1	1	2
1	2	1	4		1	0	2	2	3	Parents	1	1	Social media	0	1	0	0	0	2	1	Social Media	0	1	0	0	0	2	2												2	2	2	2	2	2	2	1	2
1	2	1	4		1	0	2	2	2		3	1	Healthcare providers	1	0	0	0	0	1	1	Healthcare providers	1	0	0	0	0	1	2												1	1	1	2	1	2	1	1	1
2	2	1	4		2	1	2	2	1		4	1	Healthcare providers Social media Close relative/friend	1	1	0	0	1	1	1	Social Media Television Close relative/friend	0	1	1	0	1	1	2												2	1	1	1	1	2	1	1	2
1	2	4	4	22	3	4	1	2	1		4	1	Healthcare providers Television Close relative/friend	1	0	1	0	1	2	1	Healthcare providers Close relative/friend	1	0	0	0	1	2	2												2	1	1	1	1	1	1	1	1
1	2	1	2		1	0	1	2	3	Parents	1	1	Social media Radio Close relative/friend	0	1	0	1	1	2	2								2
1	1	2	3	17	2	2	2	2	2		2	1	Radio Close relative/friend	0	0	0	1	1	2	2								2
1	2	3	2	18	2	3	1	2	2		2	1	Television Close relative/friend	0	0	1	0	1	2	2								2
1	1	2	2	16	2	2	2	2	2		3	1	Close relative/friend	0	0	0	0	1	2	2								2
1	1	2	3	22	2	2	2	2	1		4	1	Healthcare providers Close relative/friend	1	0	0	0	1	1	1	Healthcare providers	1	0	0	0	0	1	1	1	VILI test	Once		Healthcare provider advice Family/Friend advice	1	1	0	0			2	1	1	1	1	2	1	1	2
1	1	2	2	17	2	2	2	2	2		2	1	Healthcare providers Close relative/friend	1	0	0	0	1	2	1	Healthcare providers Close relative/friend	1	0	0	0	1	1	2												2	1	1	1	2	2	2	1	2
1	1	2	2	18	3	5	1	2	2		1	1	Healthcare providers Close relative/friend	1	0	0	0	1	1	2								2
1	2	1	3		2	2	1	2	2		2	1	Social media Close relative/friend	0	1	0	0	1	1	2								2
1	2	1	2		2	2	1	2	2		1	1	Healthcare providers Close relative/friend	1	0	0	0	1	1	1	Healthcare providers Close relative/friend	1	0	0	0	1	1	1	2	VIA test	Once		Healthcare provider advice	1	0	0	0			2	1	1	1	1	2	1	1	1
1	1	2	2	17	2	3	1	2	2		1	1	Radio Close relative/friend	0	0	0	1	1	2	1	Healthcare providers Close relative/friend	1	0	0	0	1	1	2												2	1	2	1	1	2	1	1	2
1	2	1	4		1	0	2	2	3	Parents	3	1	Healthcare providers Social media Television Radio Close relative/friend	1	1	1	1	1	2	1	Healthcare providers Close relative/friend	1	0	0	0	1	2	2												1	1	1	1	1	1	1	1	1
1	2	1	4		1	0	2	2	3	Parents	1	1	Social media	0	1	0	0	0	2	2								2
1	2	1	4		1	0	2	2	2		3	2								2								2
1	1	2	3	20	2	1	2	2	2		1	2								1	Healthcare providers Radio	1	0	0	1	0	1	2
1	1	2	4	21	2	2	1	2	2		4	1	Healthcare providers	1	0	0	0	0	1	2								2
1	2	4	3	16	2	3	1	2	2		3	1	Healthcare providers Radio Close relative/friend	1	0	0	1	1	2	1	Healthcare providers	1	0	0	0	0	2	2												2	1	1	2	1	2	1	2	2
1	1	2	3	18	2	1	2	2	2		1	2								2								2
1	2	1	2		1	0	1	2	3	Parents	1	1	Social media Radio Close relative/friend	0	1	0	1	1	2	2								2
[truncated: 68 more columns]
